# Supplementary material for: Identification and Mining of Functional Components of Polyphenols in Fruits of Malus Germplasm Resources Based on Multivariate Analysis
Source: Foods. 2024 Oct 29;13(21):3465. doi: 10.3390/foods13213465 (PMC11545546; doi:10.3390/foods13213465)
Supplement: Supplementary file 1 [file foods-13-03465-s001.zip › Table S2.xlsx]

## Sheet: Table S2
Table S2. Explanation of total variance in principal component analysis of peel.
Principal component	Eigenvalue	Variance contribution rate	Cumulative variance contribution rate
1	8.343	0.2454	0.2454
2	5.496	0.1616	0.407
3	4.724	0.139	0.546
4	2.931	0.0862	0.6322
5	2.524	0.0743	0.7064
6	1.573	0.0463	0.7527
7	1.333	0.0392	0.7919
8	1.276	0.0375	0.8294
