# Supplementary material for: Identification and Mining of Functional Components of Polyphenols in Fruits of Malus Germplasm Resources Based on Multivariate Analysis
Source: Foods. 2024 Oct 29;13(21):3465. doi: 10.3390/foods13213465 (PMC11545546; doi:10.3390/foods13213465)
Supplement: Supplementary file 1 [file foods-13-03465-s001.zip › Table S3.xlsx]

## Sheet: Table S3
Table S3. Principal component analysis component matrix of peel.
Polyphenol component	PC1	PC2	PC3	PC4	PC5	PC6	PC7	PC8
QUEGL	0.813	0.155	-0.089	-0.156	0.071	-0.095	-0.218	0.11
KAEFU	0.751	0.471	0.031	0.056	0.096	0.012	0.029	0.038
RUTIN	0.75	0.134	-0.122	-0.291	0.221	0.093	-0.185	0.069
KAEGL	0.75	0.269	-0.159	-0.392	0.343	0.039	0.054	0.085
KAERG	0.674	0.251	-0.139	-0.436	0.346	0.101	0.078	0.074
PHLHE	0.652	-0.448	0.237	-0.228	-0.418	0.125	-0.12	-0.048
PHLXY	0.635	-0.441	0.26	-0.248	-0.452	0.049	-0.114	-0.051
KAEGA	0.626	0.397	-0.082	-0.375	0.345	0.103	0.122	0.112
PHLPE	0.619	-0.447	0.215	-0.204	-0.45	0.077	-0.185	-0.041
KAERH	0.585	0.417	-0.066	-0.098	0.058	-0.156	0.487	-0.273
PHLPE1	0.551	-0.475	0.311	-0.225	-0.344	0.142	-0.092	-0.13
PHLZI	0.524	-0.163	0.14	0.446	0.221	-0.054	-0.058	0.469
KAEPY	0.468	0.305	0.033	-0.123	0.133	0.018	0.229	-0.229
QUEPY	0.418	0.667	0.353	0.215	-0.273	0.061	-0.096	-0.056
QUEGA	0.447	0.647	0.209	0.125	-0.038	-0.048	-0.218	0.076
EPI	0.499	-0.612	0.255	0.215	0.351	0.226	0.067	-0.103
QUEXY	0.475	0.606	0.224	0.404	-0.272	-0.133	-0.15	-0.029
PROB2	0.538	-0.594	0.071	0.193	0.35	0.296	0.047	-0.04
PROC1	0.494	-0.586	0.216	0.248	0.307	0.288	0.077	-0.106
QUEFU	0.523	0.551	0.2	0.422	-0.242	-0.08	-0.24	0.09
QUERH	0.358	0.546	0.036	0.2	-0.248	-0.17	0.365	-0.275
CYAGA	-0.396	0.247	0.83	-0.2	0.119	0.102	0.014	0.044
CYA7AR	-0.33	0.172	0.822	-0.265	0.23	-0.073	-0.144	-0.023
CYAXY	-0.298	0.107	0.802	-0.269	0.273	-0.177	-0.152	-0.064
CYAGL	-0.31	0.143	0.782	-0.285	0.27	-0.122	-0.174	-0.042
CYA3AR	-0.36	0.203	0.646	-0.209	0.004	0.258	0.182	0.173
CATE	0.181	-0.29	0.566	0.36	0.209	-0.271	0.151	-0.293
PROB1	0.296	-0.358	0.439	0.463	0.158	-0.22	0.105	-0.299
4COUAC	0.044	-0.224	-0.081	0.309	0.218	-0.179	-0.132	0.208
HYDXY	0.269	-0.296	0.433	-0.133	-0.525	-0.131	0.31	0.238
CHLAC	-0.107	0.347	0.102	0.447	-0.021	0.667	-0.011	-0.03
5COUAC	-0.345	0.511	0.147	0.308	-0.046	0.597	-0.057	-0.134
PEOGA	-0.19	0.048	0.325	-0.169	-0.315	0.209	0.531	0.385
HYDGL	0.271	-0.156	0.319	0.48	0.123	-0.189	0.201	0.514
