# Supplementary material for: Identification and Mining of Functional Components of Polyphenols in Fruits of Malus Germplasm Resources Based on Multivariate Analysis
Source: Foods. 2024 Oct 29;13(21):3465. doi: 10.3390/foods13213465 (PMC11545546; doi:10.3390/foods13213465)
Supplement: Supplementary file 1 [file foods-13-03465-s001.zip › Table S4.xlsx]

## Sheet: Table S4
Table S4. Explanation of total variance in principal component analysis of pulp.
Principal component	Eigenvalue	Variance contribution rate	Cumulative variance contribution rate
1	7.276	0.2425	0.2425
2	5.349	0.1783	0.4208
3	4.397	0.1466	0.5674
4	3.325	0.1108	0.6782
5	2.246	0.0749	0.7531
6	1.824	0.0608	0.8139
7	1.07	0.0357	0.8496
