# Supplementary material for: Identification and Mining of Functional Components of Polyphenols in Fruits of Malus Germplasm Resources Based on Multivariate Analysis
Source: Foods. 2024 Oct 29;13(21):3465. doi: 10.3390/foods13213465 (PMC11545546; doi:10.3390/foods13213465)
Supplement: Supplementary file 1 [file foods-13-03465-s001.zip › Table S5.xlsx]

## Sheet: Table S5
Table S5. Principal component analysis component matrix of pulp.
Polyphenolcomponent	PC1	PC2	PC3	PC4	PC5	PC6	PC7
PROC1	0.785	-0.179	0.43	0.112	0.054	-0.167	0.064
PHLPE1	0.781	-0.25	0.437	-0.196	0.084	0.049	-0.08
PROB2	0.777	-0.204	0.377	0.026	0.078	-0.213	0.116
EPI	0.777	-0.202	0.415	0.124	-0.123	-0.109	0.128
HYDXY	0.544	-0.166	0.274	-0.337	0.324	-0.046	-0.373
QUERH	0.521	0.051	0.191	0.416	-0.106	0.297	-0.505
PHLHE	0.496	-0.074	0.375	-0.38	0.146	0.256	0.088
KAEPY	0.542	0.717	-0.337	-0.182	-0.164	-0.074	0.061
KAEGA	0.542	0.717	-0.337	-0.182	-0.164	-0.074	0.061
KAEGL	0.542	0.717	-0.337	-0.182	-0.164	-0.074	0.061
KAEFU	0.555	0.716	-0.329	-0.18	-0.151	-0.075	0.045
KAERH	0.563	0.707	-0.317	-0.176	-0.137	-0.076	0.027
QUEGL	0.274	0.528	-0.309	0.246	0.299	0.281	0.021
CYA7AR	-0.402	0.599	0.69	-0.031	-0.032	-0.026	-0.005
CYAXY	-0.402	0.599	0.69	-0.031	-0.032	-0.026	-0.005
CYA3AR	-0.402	0.599	0.69	-0.031	-0.032	-0.026	-0.005
CYAGA	-0.402	0.599	0.69	-0.031	-0.032	-0.026	-0.005
CYAGL	-0.402	0.599	0.69	-0.031	-0.032	-0.026	-0.005
PHLPE	0.504	-0.202	0.276	-0.638	0.152	0.16	0.082
QUEFU	0.523	0.317	-0.016	0.625	0.312	0.036	-0.104
QUEXY	0.538	0.333	-0.012	0.612	0.274	0.032	-0.2
PHLXY	0.561	-0.183	0.309	-0.592	0.151	0.268	-0.08
CHLAC	0.154	0.116	0.13	0.272	0.685	0.27	0.369
QUEGA	0.159	-0.064	0.132	0.424	-0.603	0.327	-0.312
CATE	0.35	-0.206	0.269	0.428	-0.545	0.231	0.325
5COUAC	-0.218	0.242	-0.098	0.439	0.504	0.357	0.199
PROB1	0.446	-0.25	0.308	0.417	-0.448	0.166	0.37
PHLZI	0.177	-0.099	0.085	0.242	0.172	-0.747	0.077
HYDGL	0.131	-0.042	0.159	0.459	0.147	-0.547	-0.141
4COUAC	0.205	-0.173	0.123	0.06	-0.08	-0.356	0.086
