# Supplementary material for: Identification and Mining of Functional Components of Polyphenols in Fruits of Malus Germplasm Resources Based on Multivariate Analysis
Source: Foods. 2024 Oct 29;13(21):3465. doi: 10.3390/foods13213465 (PMC11545546; doi:10.3390/foods13213465)
Supplement: Supplementary file 1 [file foods-13-03465-s001.zip › Table S1.xlsx]

## Sheet: Table S1
Table S1. Test materials of 100 Malus germplasm resources.
Code	Name	Latin name	Origin	Type of resources
A1	XY-16	Malus sieversii (Led.) Roem.	Xinjiang China	Wild resources
A2	XY-19	Malus sieversii (Led.) Roem.	Xinjiang China	Wild resources
A3	XY-21	Malus sieversii (Led.) Roem.	Xinjiang China	Wild resources
A4	XY-22	Malus sieversii (Led.) Roem.	Xinjiang China	Wild resources
A5	XY-28	Malus sieversii (Led.) Roem.	Xinjiang China	Wild resources
A6	XY-31	Malus sieversii (Led.) Roem.	Xinjiang China	Wild resources
A7	XY-43	Malus sieversii (Led.) Roem.	Xinjiang China	Wild resources
A8	XY-61	Malus sieversii (Led.) Roem.	Xinjiang China	Wild resources
A9	XY-67	Malus sieversii (Led.) Roem.	Xinjiang China	Wild resources
A10	XY-68	Malus sieversii (Led.) Roem.	Xinjiang China	Wild resources
A11	XY-77	Malus sieversii (Led.) Roem.	Xinjiang China	Wild resources
A12	XY-78	Malus sieversii (Led.) Roem.	Xinjiang China	Wild resources
A13	XY-7-8	Malus sieversii (Led.) Roem.	Xinjiang China	Wild resources
A14	XY-80	Malus sieversii (Led.) Roem.	Xinjiang China	Wild resources
A15	XY-82	Malus sieversii (Led.) Roem.	Xinjiang China	Wild resources
A16	XY-85	Malus sieversii (Led.) Roem.	Xinjiang China	Wild resources
A17	XY-88	Malus sieversii (Led.) Roem.	Xinjiang China	Wild resources
A18	XY-89	Malus sieversii (Led.) Roem.	Xinjiang China	Wild resources
A19	LF-09	Malus sieversii (Led.) Roem.	Xinjiang China	Wild resources
A20	LF-19	Malus sieversii (Led.) Roem.	Xinjiang China	Wild resources
A21	LF-22	Malus sieversii (Led.) Roem.	Xinjiang China	Wild resources
A22	LF-24	Malus sieversii (Led.) Roem.	Xinjiang China	Wild resources
A23	EM1-1	Malus sieversii (Led.) Roem.	Xinjiang China	Wild resources
A24	EM1-6	Malus sieversii (Led.) Roem.	Xinjiang China	Wild resources
A25	EM1-8	Malus sieversii (Led.) Roem.	Xinjiang China	Wild resources
A26	EM2-2	Malus sieversii (Led.) Roem.	Xinjiang China	Wild resources
A27	ML2-4	Malus sieversii (Led.) Roem.	Xinjiang China	Wild resources
A28	EM-3	Malus sieversii (Led.) Roem.	Xinjiang China	Wild resources
A29	EM3-2	Malus sieversii (Led.) Roem.	Xinjiang China	Wild resources
A30	EM3-3	Malus sieversii (Led.) Roem.	Xinjiang China	Wild resources
A31	EM-4	Malus sieversii (Led.) Roem.	Xinjiang China	Wild resources
A32	HDM-7	Malus sieversii (Led.) Roem.	Xinjiang China	Wild resources
A33	HDM-17	Malus sieversii (Led.) Roem.	Xinjiang China	Wild resources
A34	HDM-19	Malus sieversii (Led.) Roem.	Xinjiang China	Wild resources
A35	HDM-23	Malus sieversii (Led.) Roem.	Xinjiang China	Wild resources
A36	HDM-29	Malus sieversii (Led.) Roem.	Xinjiang China	Wild resources
A37	26007	Malus sieversii (Led.) Roem.	Xinjiang China	Wild resources
A38	26023	Malus sieversii (Led.) Roem.	Xinjiang China	Wild resources
A39	27002	Malus sieversii (Led.) Roem.	Xinjiang China	Wild resources
A40	27004	Malus sieversii (Led.) Roem.	Xinjiang China	Wild resources
A41	27011	Malus sieversii (Led.) Roem.	Xinjiang China	Wild resources
A42	27012	Malus sieversii (Led.) Roem.	Xinjiang China	Wild resources
A43	27017	Malus sieversii (Led.) Roem.	Xinjiang China	Wild resources
A44	Huochengbaiguozi	Malus sieversii (Led.) Roem.	Xinjiang China	Local variety
A45	GB-4	Malus sieversii (Led.) Roem.	Xinjiang China	Wild resources
A46	GB-6	Malus sieversii (Led.) Roem.	Xinjiang China	Wild resources
A47	GB-9	Malus sieversii (Led.) Roem.	Xinjiang China	Wild resources
A48	GB-10	Malus sieversii (Led.) Roem.	Xinjiang China	Wild resources
A49	GB-14	Malus sieversii (Led.) Roem.	Xinjiang China	Wild resources
A50	GB-16	Malus sieversii (Led.) Roem.	Xinjiang China	Wild resources
A51	GB-18	Malus sieversii (Led.) Roem.	Xinjiang China	Wild resources
A52	GD-21	Malus sieversii (Led.) Roem.	Xinjiang China	Wild resources
A53	29004	Malus sieversii (Led.) Roem.	Xinjiang China	Wild resources
A54	29013	Malus sieversii (Led.) Roem.	Xinjiang China	Wild resources
A55	29014	Malus sieversii (Led.) Roem.	Xinjiang China	Wild resources
A56	29015	Malus sieversii (Led.) Roem.	Xinjiang China	Wild resources
A57	29016	Malus sieversii (Led.) Roem.	Xinjiang China	Wild resources
A58	29021	Malus sieversii (Led.) Roem.	Xinjiang China	Wild resources
A59	29023	Malus sieversii (Led.) Roem.	Xinjiang China	Wild resources
A60	29022	Malus sieversii (Led.) Roem.	Xinjiang China	Wild resources
A61	29028	Malus sieversii (Led.) Roem.	Xinjiang China	Wild resources
A62	EM-10	Malus sieversii (Led.) Roem.	Xinjiang China	Wild resources
A63	11-01	Malus sieversii (Led.) Roem.	Xinjiang China	Wild resources
A64	11-10	Malus sieversii (Led.) Roem.	Xinjiang China	Wild resources
A65	Hongxun 2	Malus neidzwetzkyana（Dieck）Langenf.	Xinjiang China	Local variety
A66	45424	Malus sieversii (Led.) Roem.	Xinjiang China	Wild resources
A67	26018	Malus sieversii (Led.) Roem.	Xinjiang China	Wild resources
A68	26025	Malus sieversii (Led.) Roem.	Xinjiang China	Wild resources
A69	2622	Malus sieversii (Led.) Roem.	Xinjiang China	Wild resources
A70	3006	Malus sieversii (Led.) Roem.	Xinjiang China	Wild resources
A71	3011	Malus sieversii (Led.) Roem.	Xinjiang China	Wild resources
A72	3027	Malus sieversii (Led.) Roem.	Xinjiang China	Wild resources
A73	3034	Malus sieversii (Led.) Roem.	Xinjiang China	Wild resources
A74	13-11	Malus sieversii (Led.) Roem.	Xinjiang China	Wild resources
A75	Shilubian 3	Malus prunifolia（Wild.）Borkh.	Xinjiang China	Local variety
A76	HC-2	Malus baccata (L.) Borkh.	Hebei China	Wild resources
A77	HC-4	Malus domestica subsp. chinensis Li.	Hebei China	Local variety
A78	HC-5	Malus baccata (L.) Borkh.	Hebei China	Wild resources
A79	HC-52	Malus baccata (L.) Borkh.	Hebei China	Wild resources
A80	HF-04	Malus domestica subsp. chinensis Li.	Hebei China	Local variety
A81	HF-3	Malus domestica subsp. chinensis Li.	Hebei China	Local variety
A82	HHD-8	Malus pruifolia (Willd.) Mill.	Hebei China	Local variety
A83	HK-1	Malus domestica subsp. chinensis Li.	Hebei China	Local variety
A84	HK-2	Malus domestica subsp. chinensis Li.	Hebei China	Local variety
A85	HK-4	Malus domestica subsp. chinensis Li.	Hebei China	Local variety
A86	HK-5	Malus domestica subsp. chinensis Li.	Hebei China	Local variety
A87	HK-9	Malus domestica subsp. chinensis Li.	Hebei China	Local variety
A88	HQ-3	Malus domestica subsp. chinensis Li.	Hebei China	Local variety
A89	HQ-8	Malus domestica subsp. chinensis Li.	Hebei China	Local variety
A90	HQL-1	Malus domestica subsp. chinensis Li.	Hebei China	Local variety
A91	HQL-2	Malus domestica subsp. chinensis Li.	Hebei China	Local variety
A92	HW-03	Malus robusta (Carr.) Rehd.	Hebei China	Local variety
A93	HW-11	Malus domestica subsp. chinensis Li.	Hebei China	Local variety
A94	HW-27	Malus domestica subsp. chinensis Li.	Hebei China	Local variety
A95	HW-7	Malus domestica subsp. chinensis Li.	Hebei China	Local variety
A96	HX-11	Malus pruifolia (Willd.) Mill.	Hebei China	Local variety
A97	HZ-16	Malus pruifolia (Willd.) Mill.	Hebei China	Local variety
A98	HZ-29	Malus domestica subsp. chinensis Li.	Hebei China	Local variety
A99	HZ-7	Malus domestica subsp. chinensis Li.	Hebei China	Local variety
A100	Balenghaitang	Malus robusta (Carr.) Rehd.	Hebei China	Local variety
